# Supplementary material for: An Efficient Protein Evolution Workflow for the Improvement of Bacterial PET Hydrolyzing Enzymes
Source: Int J Mol Sci. 2021 Dec 27;23(1):264. doi: 10.3390/ijms23010264 (PMC8745736; doi:10.3390/ijms23010264)
Supplement: Supplementary file 1 [file ijms-23-00264-s001.zip]

Archive with 1 entries (1 files):
- ijms-1526869-supplementary.pdf
